# Supplementary material for: Interfacial Tuning of Sulfohalide Electrolytes by LiBF4 for Stable Lithium Metal Batteries
Source: Molecules. 2026 Jul 1;31(13):2313. doi: 10.3390/molecules31132313 (PMC13363403; doi:10.3390/molecules31132313)
Supplement: Supplementary file 1 [file molecules-31-02313-s001.zip]

Archive with 1 entries (1 files):
- molecules-4342942-supplementary.pdf
